# Supplementary material for: Genetics and breeding for climate change in Orphan crops
Source: Theor Appl Genet. 2021 Jan 23;134(6):1787–815. doi: 10.1007/s00122-020-03755-1 (PMC8205878; doi:10.1007/s00122-020-03755-1)
Supplement: Supplementary file 1 — Supplementary file1 (xls 45 kb) [file 122_2020_3755_MOESM1_ESM.xls]

## Sheet: Sheet1
Supplementary Table 1. A summary of orphan crops found in literature and their economic significance
Crop	Growth Habit	Parts -utilised	Economic Significance	References
Pseudocereals
Amaranth (Amaranthus hypochondriacus)	Annual	Seeds and leaves	Nutritious, climate change	Kečkešová et al. 2013;Lightfoot et al. 2017; Danny et al. 2019; Hunter et al. 2019
Amaranth (Amaranthus tricolor)	Annual	Leaves and Grains	Nutritious, climate change	Liu and Stützel 2004; Lightfoot et al. 2017
Buckwheat (Fagopyrum esculentum)	Annual	Grains	Nutritious, bird seed	Pandey et al. 2015; Zhang et al. 2017
Chia (Salvia hispanica L.)	Annual	Grains	Nutritious	Grancieri et al. 2019
Canary seed (Phalaris canariensis)	Annual	Grains	Nutritious, bird seed	Valverde et al. 2017
Quinoa (Chenopodium quinoa)	Annual	Grains	Nutritious	Hinojosa et al. 2018
Vegetables
African eggplant (Solanum aethiopicum)	Annual	Fruits and leaves	Nutritious, medicinal, biotic and abiotic stresses resistance	Chinedu et al. 2011; Kamga et al. 2013; Neugart et al. 2017; Sekulya et al. 2018; Sseremba et al. 2018
Solanum anguivi	Annual	Fruits, Shoot, Leaf	Medicinal	Ripperger and Himmelreich 1994; Elekofehinti et al. 2015
Groundcherry (Physalis pruinosa)	Annual	Fruits	Nutritious, medicinal, climate change	Lemmon et al. 2018
Black or African nightshade (Solanum nigrum)	Annual	Leaf	Nutritious, medicinal	Dhellot et al. 2006; Akubugwo et al. 2007; Çelİk et al. 2017
Spider plant (Gynandropsis gynandra)	Annual	Leaf	Nutritious, medicinal	Van Den Heever and Venter 2007; Sogbohossou et al. 2018
Wild mustard (Brassica juncea and Brassica nigra )	Annual	Leaves and seeds	Nutritious, climate change	Woods et al. 1991; Si and Walton 2004
Jute mallow (Corchorus olitorius)	Annual	Leaf	Nutritious, medicinal	Oboh et al. 2009; Choudhary et al. 2013;
Black jack (Bidens pilosa)	Annual	leaf	Nutritious, medicinal	Deba et al. 2008; Adedapo et al. 2011
Okra (Abelmoschus esculentus)	Annual	Pods	Nutritious, drought resistance	Gemede et al. 2015
Cockscomb (Celosia argentea)	Annual	Leaf	Nutritious and medicinal	Ilodibia et al. 2016; Fayaz et al. 2019
Ethiopian kale (Brassica carinata)	Annual	Leaf	Nutritious	Husen et al. 2014; Odongo et al. 2017
Sunset Hybiscus (Abelmoschus manihot)	Perennial	Flower	Medicinal	Wang and Wang 2010; DUAN et al. 2018;
Coriander (Coriandrum sativum)	Annual	Leaf	Nutritious, medicinal	Nadeem et al. 2013; Bhat et al. 2014
Marsh para cress (Acmella uliginosa)	Annual	Leaf, seed, flowers	Nutritious, medicinal	Dansi et al. 2012
Tenella (Justicia tenella)	Annual	Leaf	Nutritious, medicinal	Dansi et al. 2012
Bitter gourd (Momordica charantia)	Annual	Fruit and leaves	Nutritious	Anilakumar et al. 2015
Bottle gourd (Lagenaria siceraria)	Annual	Fruit	Nutritious, Traditional utensil	Hassan et al. 2008
Fluted pumpkin or gourd (Telfairia occidentalis)	PerennialAnnual	Seeds	Nutritious, drought reistance, climate change	Besong et al. 2011
African melon (Cucumeropsis mannii)	Annual	Seeds, fruit	Nutritious, medicinal, fuel, industrial, oil, climate change	Miyake and Yokota 2000; Kawasaki et al. 2000; Achu et al. 2005; Baboli and Safe Kordi 2010
Pumpkin (Cucurbita maxima)	Annual	Seeds , fruit	Nutritious, drought resistance	Montesano et al. 2018; Yasar et al. 2014
Wild melon (Citrullus lanatus)	Annual	Fruit, seed and leaf	Nutritious, oil and Animal feed	Erhirhie and Ekene 2014; Jacob et al. 2015
Sponge gourd (Luffa cylindrical)	Annual	Frruit	Nutritious,drought resistance	Abitogun and Ashogbon 2010; Liu et al. 2016; Adubiaro et al. 2017
Chayote (Sechium edule)	Annual	Leaf, fruit, tuber	Nutritious, medicinal	Vieira et al. 2019
Legumes and Pulses
Bambara groundnut (Vigna subterranean)	Annual	Seeds	Nutritious, animal fodder, drought tolerance and climate change	Amarteifio et al. 2006; Murevanhema and Jideani 2013; Khan et al. 2016; Chang et al. 2018; Mayes et al. 2019
Geocarpa groundnut (Macrotyloma geocarpum)	Annual	Seeds	Nutritious, abiotic and biotic stress resistance	Ayenan and Ezin 2016
Kersting’s groundnut (Kerstingiella geocarpa)	Annual	Seeds	Nutritious, abiotic and biotic stress resistance	Ajayi and Oyetayo 2009; Ayenan and Ezin 2016
Tigernut (Cyperus esculentus)	Annual	Seeds, tubers	Nutritious, medicinal	Adejuyitan 2011; Jing et al. 2016
Marama bean (Tylosema esculentum)	Perrenial legume	Seeds and / tuber	Nutritious, pharmaceutical , cosmetic, extreme drought tolerance and climate change	Cullis et al. 2019
Broad/faba bean (Vicia faba)	Annual	Seeds	Nutritious, abiotic and biotic stress resistance , climate change	Etemadi et al. 2018; Carrillo-Perdomo et al. 2019
Adzuki bean (Vigna angularis)	Annual	Seeds	Medicinal, nutritious	Kim et al. 2016; Shahrajabian et al. 2019
African locust bean (Parkia biglobosa)	Annual	Seeds	Nutritious, abiotic and biotic stress resistance, climate change	Azokpota et al. 2006
Sword bean (Canavalia gladiate)	Annual	Seeds	Nutritious, abiotic and biotic stress resistance, medicinal, climate change	Gan et al. 2016
Mung bean/Black gram (Vigna mungo L.)	Annual	Seeds	Nutritious, abiotic and biotic stress resistance , climate change	Dahiya 2015
Mung bean/ green Gram (Vigna radiata)	Annual	Seeds	Nutritional, insect resistance,medicinal, climate change	Tang et al. 2014
Jack bean (Canavalia ensiformis L.)	Annual	Pods, seeds and leaf	Nutritional, fodder, industrial, climate change	Akpapunam and Sefa-Dedeh 1997
Horsegram (Macrotyloma uniflorum)	Annual	Seeds	Nutrition, horse and cattle fodder, drought resistance, hardiness	Naji and Devaraj 2011; Marimuthu and Krishnamoorthi 2013; Bhartiya et al. 2015; Bhartiya et al. 2017
Hyacinth bean (Lablab purpureus)	Annual	Seeds, pods and leaf	Nutritious, climate change, medicinal, pasture and fodder	Morris 2009
Rice bean (Vigna umbellate)	Annual	Seed	Nutritious, abiotic and biotic stress resistance, climate change	Joshi et al. 2008
Yam bean (Pachyrhizus erosus)	Annual	Seed and tubers	Nutritious,pharmaceutical, insecticidal, climate change	Pati et al. 2019
Winged bean (Psophocarpus tetragonolobus)	Annual	Seeds and tubers	Nutritional, medicinal, abiotic and biotic stress resistance , climate change	Hymowitz and Boyd 1977
African Yam Bean (Sphenostylis Stenocarpa)	Annual	Seeds and tubers	Nutritional, medicinal, abiotic and biotic stress resistance , climate change, animal feed	Nwokolo 1987; Oshodi et al. 1997; Adewale 2010
Three leaf indigo (Indigofera glandulosa)	Annual	Seeds	Nutritional, medicinal, fodder, climate change	Ghane et al. 2010
Desmodium uncinatum	Annual	Leaf	Forrage	Midega et al. 2017
Desmodium tortum	Annual	Leaf	Forage	Midega et al. 2017
White Lupin (Lupinus albus)	Annual	Seeds	Nutritional, abiotic and biotic stress resistance , climate change	Slabu et al. 2010; Prusinski 2017
Lima Bean (Phaseolus lunatus L.)	Annual	Seeds and leaf	Nutrition	Andueza-noh et al. 2015
Grass Pea (Lathyrus Sativus)	Annual	Seeds	Nutritional, extreme drought tolerance , climate change	Yunus and Jackson 1991 Chowdhury and Slinkard 2000 Vaz Patto et al. 2006
Oil Seeds
Sesame (Sesamum Indicum)	Annual	Seeds	Nutritional, abiotic and biotic stress resistance, industrial oil	Ojiako et al. 2010
Black sesame (Sesamum radiatum)	Annual	Leaf, shoot, seed	Nutritional, abiotic and biotic stress resistance , medicinal, oil seed	Adéoti et al. 2010; Bai et al. 2013
False sesame (Ceratotheca sesamoides)	Annual	Leaf, seed, flowers	Nutritional, abiotic and biotic stress resistance , medicinal, oil seed	Fasakin 2004
Castor bean (Ricinus communis )	Annual	Seeds	Abiotic and biotic stress resistance , oil seed	Tadele et al. 2019
Linseed (Linum usitatissimum )	Annual	Seeds, flax	Nutritious, abiotic and biotic stress resistance, fiber, oil	Tadele et al. 2019
Niger seed (Guizotia abyssinica)	Annual	Seeds	Nutritiuos, abiotic and biotic stress resistance, oil	Sarin et al. 2009; Ramadan 2012;
Cereals
Finger millet (Eleusine coracana)	Annual	Grains	Nutritional, abiotic stress tolerance, climate change and nutraceutical	Chandra et al. 2016; Hatakeyama et al. 2017
Fonio Millet (Digitaria exilis)	Annual	Grains	Nutritional, Abiotic stress tolerance, climate change	Abrouk et al. 2020
Barnyard millet (Echinochloa colona, Echinochloa crus-galli)	Annual	Grains	Nutritional, Abiotic stress tolerance	Higgins et al. 2004; Hegde et al. 2005; Rouse et al. 2018; Renganathan et al. 2020
Kodo millet (Paspalum scrobiculatum)	Annual	Grains	Nutritional, Abiotic stress tolerance	Hegde et al. 2005; Sharma and Saxena 2016;Tadele 2016;
Little millet (Panicum sumatrense)	Annual	Grains	Nutritional, Abiotic stress tolerance	Higgins et al. 2004; Hegde et al. 2005; Saleh et al. 2013; Maitra 2019
Proso millet (Panicum miliaceum)	Annual	Grains	Nutritional, Abiotic stress tolerance	Hegde et al. 2005; Habiyaremye et al. 2017
Job’s tears (Coix lacryma-jobi)	Annual	Grains	Nutritional, Abiotic stress tolerance	Chhabra and Gupta 2015
Tef (Eragrostis tef)	Annual	Grains	Nutritional, abiotic and biotic stress resistance, climate change	Cannarozzi et al. 2017; VanBuren et al. 2020
African rice (Oryza glaberrima)	Annual	Grains	Nutritional, biotic and abiotic stress tolerance	Veltman et al. 2019
Roots, Tubers and Corms
Enset (Ensete ventricosum)	Perrenial	Corm and Pseudostem	Nutritional, animal forage, medicine and ornamental, abiotic and biotic stress resistance, climate change	Harrison et al. 2014
Sweet potato (Ipomoea batatas)	Annual	Tubers	Nutritional, abiotic and biotic stress resistance, climate change	Islam 2006; Motsa et al. 2015
Livingstone potato (Plectranthus esculentus)	Annual	Tuber	Nutritious, biotic (nematode) resistance	Allemann and Hammes 2003; Hannweg et al. 2016
Elephant Foot yam (Amorphophallus campanulatus)	Annual	Tuber	Nutritious	Srivastava et al. 2014
Yacón (Smallanthus sonchifolius)	Perennial	Tuber	Nutritious, biotic stress resistance	Caetano et al. 2016; Tsunaki and Morimoto 2020
Trifoliate yam (Dioscorea dumetorum)	Perennial tuber	Root tuber	Nutritional, climate change	Soibam et al. 2017; Adigoun-Akotegnon et al. 2019; Siadjeu et al. 2020; Padhan and Panda 2020
Water yam (Dioscorea alata)	Perenial tuber	Tuber	Nutritious, climate change	Abraham and Nair 1990; Lebot 2009; Obidiegwu et al. 2009
White Guinea yam (Dioscorea rotundata)	Perenial tuber	Perenial tuber	Nutritious, pharmaceutical, climate change	Tamiru et al. 2017
Taro (Colocasia esculenta)	Perennial tuber	Leaves and corms	Nutritious, climate change	Mabhaudhi et al. 2013; Mabhaudhi et al. 2014 ;Mabhaudhi and Modi 2015
Fruits and Trees
Sesbania (Sesbania grandiflora)	Tree	Leaf, wood	Pasture and fodder, abiotic and biotic stress resistance	Gregory et al. 2019
Bananas (Musa Spp.)	Perennial	Fruit	Nutritious	Forster et al. 2003; Heslop-Harrison and Schwarzacher 2007
Plantain (Musa paradisiaca)	Perennial	Fruit	Nutritious	Okareh 2015; Ranjha et al. 2020
East African highland bananas (Musa acuminate)	Perennial	Fruit	Nutritious, drought stress	Kayongo et al. 2016; Ranjha et al. 2020
Baobab (Adansonia digitata)	Tree	Fruit and leaf	Nutritious, climate change	Gebauer et al. 2002; Osman 2004; Cuni Sanchez et al. 2010; Muthai et al. 2017
Desert date/Balanites (Balanites aegyptiaca)	Tree	Fruit	Nutritious	Elfeel and Abohassan 2015; Al - Thobaiti and Zeid 2018; Wakawa et al. 2018
Shea fruit (Vitellaria paradoxa)	Tree	Nut	Nutritious, pharmaceutical and cosmetic, climate change	Maranz et al. 2004; Ugese et al. 2008; Glèlè Kakaï et al. 2011; Honfo et al. 2014
Jujube (Ziziphus mauritiana)	Tree	Fruit	Nutritious, climate change	Goyal et al. 2012; Pareek 2013; Maraghni et al. 2014
Coconut (Cocos nucifera)	Tree	Fruit/Nut	Nutritious, pharmaceutical	DebMandal and Mandal 2011; Asghar et al. 2020
Apple ring acacia (Faidherbia albida)	Tree	Tree	Agroforestry, climate change	Mokgolodi et al. 2011
Peach palm (Bactris gasipaes)	Tree	Fruit	Nutritious	Schroth et al. 2002
Saba (Saba senegalensis)	Woody climber	Fruit	Nutritious, abiotic and biotic stress resistance	Ayessou et al. 2011
Cherimoya (Annona cherimola)	Tree	Fruit	Nutritious, Resistance to biotic and abiotic stresses	Albuquerque et al. 2016
Jackfruit (Artocarpus heterophyllus)	Tree	Fruit	Nutritious, abiotic and biotic stress resistance, medicinal	Ranasinghe et al. 2019; Sahu et al. 2020
Bread fruit (Artocarpus altilis)	Tree	Fruit	Nutritious, climate change	Sahu et al. 2020
Cashew nut (Anacardium occidentale)	Tree	Fruit	Nutritious, climate change	Akinhanmi et al. 2008
Kei apple or wild apricot (Dovyalis caffra)	Tree	Fruit	Nutritious, climate change	Omotayo et al. 2019
Mbola plum (Parinari curatellifolia)	Tree	Fruit	Nutritious	Benhura et al. 2012; Mbunde et al. 2019
Monkey cutlass tree or African locust bean (Parkia biglobosa)	Tree	Fruit and seed	Nutritious	Asuzu and Harvey 2003; Alabi et al. 2005
Marula (Sclerocarya birrea)	Tree	Fruit	Nutritious, (wine and oil), climate change	Chang et al. 2018
Drumstick (Moringa oleifera)	Tree	Fruit and leaf	Nutritious, climate change, medicinal	Anwar et al. 2007; Busani et al. 2011
Wild loquat (Uapaca kirkiana)	Tree	Fruit	Nutritious, climate change	Stadlmayr et al. 2013
White sapote (Casimiroa edulis)	Tree	Fruit	Nutritious, climate change	Awaad et al. 2007; Satheesh 2015
African plum or Safou (Dacryodes edulis)	Tree	Fruit	Nutritious, climate change	Ebana et al. 2017
Water berry (Syzygium guineense)	Tree	Fruit	Nutritious, climate change	Hendre et al. 2019
African bush mango (Irvingia gabonensis)	Tree	Fruit	Nutritious, climate change	Njoku and Ugwuanyi 1997; Hamadina et al. 2018
Groundnut tree (Ricinodendron heudelotii)	Tree	Fruit	Nutritious, climate change	Egbe and Tabot 2011; Abaidoo-Ayin et al. 2017
Sweet dattock (Detarium microcarpum)	Tree	Fruit	Nutritious, climate change	Oibiokpa et al. 2014; Padonou et al. 2015; Hassanin et al. 2019
Wild mangosteen (Garcinia livingstonei)	Tree	Fruit	Nutritious, climate change	Joseph et al. 2017
Wild medlar (Vangueria madagascariensis)	Tree	Fruit	Nutritious, climate change	Mahomoodally and Dilmohamed 2016
Japanese persimmon (Diospyros kaki )	Tree	Fruit	Nutritious , medicinal	Celik and Ercisli 2008; Xie et al. 2015
Physic nut (Jatropha curcas)	Tree	Seed	Biofuel, animal feed , food	Durães et al. 2011; Saetae et al. 2011
Bael (Aegle marmelos)	Tree	Fruit	Nutritious, medicinal	Singh et al. 2012; Bhardwaj and Nandal 2015
